# Supplementary material for: Integrative proteomics in prostate cancer uncovers robustness against genomic and transcriptomic aberrations during disease progression
Source: Nat Commun. 2018 Mar 21;9:1176. doi: 10.1038/s41467-018-03573-6 (PMC5862881; doi:10.1038/s41467-018-03573-6)
Supplement: Supplementary file 5 — Supplementary Data 2(XLSX 98 kb) [file 41467_2018_3573_MOESM5_ESM.xlsx]

## Sheet: Sheet1
Supplementary Data 2. All proteins and number of unique peptides used in quantification of proteins. Protein identification is based on FDR 1%. In quantification additional 99% confidentiality limit has been used for peptide matching between library and quantification run chromatogram.
Uniprot	Gene symbol	Unique peptide sequence count
Q8IZ83	A16A1	3
P02763	A1AG1	8
P19652	A1AG2	5
P01009	A1AT	15
P04217	A1BG	12
P08697	A2AP	4
P02750	A2GL	7
P01023	A2MG	15
P05067	A4	1
Q96GX2	A7L3B	1
Q9NRG9	AAAS	1
Q15758	AAAT	2
Q86V21	AACS	1
P01011	AACT	14
Q8N5Z0	AADAT	1
Q6PD74	AAGAB	1
Q2M2I8	AAK1	1
P54619	AAKG1	1
Q13131	AAPK1	1
Q9Y312	AAR2	1
Q9BTE6	AASD1	1
P17174	AATC	11
Q9NY61	AATF	1
P00505	AATM	11
Q9NP58	ABCB6	2
O75027	ABCB7	2
P33897	ABCD1	1
P28288	ABCD3	7
P61221	ABCE1	5
Q8NE71	ABCF1	4
Q9UG63	ABCF2	3
Q9NUQ8	ABCF3	2
Q9NUJ1	ABHDA	8
Q8NFV4	ABHDB	7
Q96IU4	ABHEB	9
Q9P1F3	ABRAL	5
Q13085	ACACA	5
Q9UKU7	ACAD8	4
Q9H845	ACAD9	8
P28330	ACADL	1
P11310	ACADM	12
P16219	ACADS	5
P49748	ACADV	15
P07108	ACBP	13
P45954	ACDSB	5
P12821	ACE	9
Q9UKV3	ACINU	2
O96019	ACL6A	5
P53396	ACLY	12
Q9NPJ3	ACO13	1
P21399	ACOC	11
Q99798	ACON	14
P49753	ACOT2	5
Q9Y305	ACOT9	1
Q15067	ACOX1	5
P13798	ACPH	8
O14561	ACPM	4
Q9NUB1	ACS2L	4
P33121	ACSL1	7
O95573	ACSL3	10
Q9ULC5	ACSL5	7
Q53FZ2	ACSM3	3
P62736	ACTA	7
P60709	ACTB	13
Q562R1	ACTBL	14
P68032	ACTC	2
P63261	ACTG	12
P63267	ACTH	10
P12814	ACTN1	14
O43707	ACTN4	11
P42025	ACTY	1
P61163	ACTZ	6
Q03154	ACY1	5
P07311	ACYP1	2
O14672	ADA10	1
Q13444	ADA15	2
O00116	ADAS	2
Q8NI60	ADCK3	2
P35611	ADDA	2
Q9UEY8	ADDG	4
P00325	ADH1B	12
P11766	ADHX	15
Q15847	ADIRF	11
P55263	ADK	7
Q9H2P0	ADNP	1
Q9BRR6	ADPGK	1
Q16186	ADRM1	3
P22570	ADRO	6
P12235	ADT1	4
P05141	ADT2	8
P12236	ADT3	7
P10109	ADX	2
Q8IUX7	AEBP1	7
P43652	AFAM	5
Q9Y4W6	AFG32	6
P06280	AGAL	3
P52594	AGFG1	1
Q53H12	AGK	6
O95394	AGM1	11
Q9UL18	AGO1	1
O95994	AGR2	9
O00468	AGRIN	7
Q09666	AHNK	14
Q8IVF2	AHNK2	6
O95433	AHSA1	6
Q96BJ3	AIDA	1
O95831	AIFM1	9
Q9Y4K1	AIM1	1
Q12904	AIMP1	6
Q13155	AIMP2	4
O00170	AIP	2
P14550	AK1A1	14
P42330	AK1C3	2
Q02952	AKA12	13
O43823	AKAP8	1
Q96B36	AKTS1	1
P00352	AL1A1	13
O94788	AL1A2	3
P47895	AL1A3	10
P30837	AL1B1	6
P51648	AL3A2	5
P30038	AL4A1	6
P49419	AL7A1	15
P49189	AL9A1	14
P02768	ALBU	15
P05091	ALDH2	15
P04075	ALDOA	15
P09972	ALDOC	8
P15121	ALDR	2
Q9BT22	ALG1	2
Q9UHK6	AMACR	7
P02760	AMBP	9
Q9H4A4	AMPB	12
P28838	AMPL	12
P15144	AMPN	15
P39687	AN32A	8
Q92688	AN32B	4
Q9BTT0	AN32E	5
P54802	ANAG	14
P10275	ANDR	1
P03950	ANGI	2
P01019	ANGT	7
Q12955	ANK3	2
Q99873	ANM1	11
O60678	ANM3	1
O14744	ANM5	5
O15084	ANR28	1
P01008	ANT3	13
P50995	ANX11	9
P04083	ANXA1	15
P07355	ANXA2	15
P12429	ANXA3	12
P09525	ANXA4	12
P08758	ANXA5	15
P08133	ANXA6	15
P20073	ANXA7	8
Q16853	AOC3	14
P21397	AOFA	13
P27338	AOFB	13
Q10567	AP1B1	6
O43747	AP1G1	7
Q9Y6Q5	AP1M2	2
P61966	AP1S1	1
O95782	AP2A1	2
O94973	AP2A2	3
P63010	AP2B1	8
Q96CW1	AP2M1	1
O00203	AP3B1	2
O14617	AP3D1	2
Q9Y2T2	AP3M1	1
P59780	AP3S2	1
P50583	AP4A	2
P27695	APEX1	13
Q9BZZ5	API5	5
Q06481	APLP2	1
Q9HDC9	APMAP	6
P02647	APOA1	15
P02652	APOA2	13
P06727	APOA4	13
P04114	APOB	14
P02654	APOC1	4
P02655	APOC2	3
P02656	APOC3	3
P05090	APOD	8
P02649	APOE	12
P02749	APOH	14
O14791	APOL1	1
P07741	APT	11
P29972	AQP1	1
Q15041	AR6P1	2
Q66PJ3	AR6P4	1
Q92747	ARC1A	2
O15143	ARC1B	2
P84077	ARF1	9
P18085	ARF4	4
P84085	ARF5	2
P62330	ARF6	5
Q8N6H7	ARFG2	2
Q9NP61	ARFG3	2
P53367	ARFP1	2
P53365	ARFP2	1
P78540	ARGI2	11
Q5VV41	ARHGG	1
Q9NX46	ARHL2	1
O14497	ARI1A	1
Q68CP9	ARID2	1
O43488	ARK72	9
P40616	ARL1	4
P36405	ARL3	2
Q96BM9	ARL8A	1
Q9NVJ2	ARL8B	2
P04424	ARLY	1
Q8N2F6	ARM10	2
Q9UH62	ARMX3	4
P61160	ARP2	8
P61158	ARP3	9
Q9BPX5	ARP5L	1
O15144	ARPC2	7
O15145	ARPC3	2
P59998	ARPC4	4
O15511	ARPC5	1
P49407	ARRB1	4
P15289	ARSA	9
P18440	ARY1	1
Q13510	ASAH1	10
Q9ULZ3	ASC	3
Q9H1I8	ASCC2	1
Q8N3C0	ASCC3	1
Q7L266	ASGL1	2
Q92485	ASM3B	3
O95671	ASML	3
O43681	ASNA	4
P08243	ASNS	2
Q9BZE9	ASPC1	1
P20933	ASPG	5
Q12797	ASPH	7
Q9BXN1	ASPN	3
P00966	ASSY	2
Q9HD20	AT131	1
P05023	AT1A1	14
P05026	AT1B1	5
P14415	AT1B2	1
P54709	AT1B3	4
P16615	AT2A2	11
Q93084	AT2A3	1
P20020	AT2B1	3
P23634	AT2B4	3
P98194	AT2C1	6
P24539	AT5F1	6
Q9NVI7	ATD3A	4
Q9NT62	ATG3	1
O95352	ATG7	1
Q9UII2	ATIF1	1
Q6DD88	ATLA3	8
O00244	ATOX1	2
O75947	ATP5H	10
P56385	ATP5I	1
P18859	ATP5J	6
O75964	ATP5L	2
Q99766	ATP5S	1
P00846	ATP6	1
P25705	ATPA	15
P06576	ATPB	15
P30049	ATPD	6
Q8N5M1	ATPF2	3
P36542	ATPG	8
P56134	ATPK	3
P48047	ATPO	12
Q6RW13	ATRAP	2
O75882	ATRN	2
Q9UBB4	ATX10	7
Q99700	ATX2	1
P54252	ATX3	1
Q13825	AUHM	1
Q07817	B2CL1	1
Q9BXK5	B2L13	1
P61769	B2MG	4
P02730	B3AT	6
O43505	B4GA1	1
O43286	B4GT5	1
O00154	BACH	2
Q92934	BAD	1
O75531	BAF	3
O95816	BAG2	1
O95817	BAG3	6
Q9UL15	BAG5	2
P46379	BAG6	1
Q9UQB8	BAIP2	2
P51572	BAP31	7
P35613	BASI	3
P80723	BASP1	6
Q07812	BAX	3
Q9NRL2	BAZ1A	1
Q9UIF9	BAZ2A	1
P50895	BCAM	10
O75363	BCAS1	4
O15382	BCAT2	9
Q9P287	BCCIP	1
O14874	BCKD	1
Q9NYF8	BCLF1	2
Q9Y276	BCS1	2
Q02338	BDH	3
Q9BUT1	BDH2	3
P16278	BGAL	2
Q15582	BGH3	15
P08236	BGLR	4
P55061	BI1	1
Q9UHR4	BI2L1	1
P55957	BID	4
P53004	BIEA	7
Q9Y6D6	BIG1	3
Q5TH69	BIG3	2
O00499	BIN1	7
Q9NR09	BIRC6	1
Q9NUP1	BL1S4	1
P30043	BLVRB	7
Q9H3K6	BOLA2	1
Q9H3Q1	BORG4	2
Q86WA6	BPHL	1
P17213	BPI	2
O95861	BPNT1	11
Q6PJG6	BRAT1	4
P46736	BRCC3	1
Q15059	BRD3	1
Q9NXR7	BRE	1
Q8WY22	BRI3B	1
Q5VW32	BROX	3
Q8TDN6	BRX1	1
Q10588	BST1	1
Q10589	BST2	1
Q96K17	BT3L4	6
P20290	BTF3	6
O43684	BUB3	3
P41223	BUD31	1
Q7L1Q6	BZW1	4
Q9Y6E2	BZW2	2
Q99622	C10	4
P02746	C1QB	1
Q07021	C1QBP	10
P02747	C1QC	2
P00736	C1R	1
P09871	C1S	1
P11586	C1TC	10
Q6UB35	C1TM	1
Q96HQ2	C2AIL	2
P04003	C4BPA	4
Q99643	C560	1
Q8TCZ2	C99L2	2
Q9NWV4	CA123	1
P54289	CA2D1	6
Q9Y376	CAB39	2
Q9BRK5	CAB45	2
P43155	CACP	2
P12830	CADH1	11
Q13112	CAF1B	1
P00915	CAH1	11
P00918	CAH2	3
P07451	CAH3	3
Q05682	CALD1	15
P27482	CALL3	3
P62158	CALM	12
P27797	CALR	14
O43852	CALU	12
P27824	CALX	15
P49913	CAMP	1
P07384	CAN1	10
P17655	CAN2	6
P63098	CANB1	1
Q86VP6	CAND1	14
Q8WVQ1	CANT1	1
Q01518	CAP1	11
P40123	CAP2	2
P20160	CAP7	15
P40121	CAPG	9
Q14444	CAPR1	8
Q86UW7	CAPS2	1
P47756	CAPZB	10
Q9NXV6	CARF	1
Q6P4E1	CASC4	3
P55212	CASP6	1
P55210	CASP7	1
P04040	CATA	12
P07858	CATB	13
P53634	CATC	2
P07339	CATD	13
P08311	CATG	3
P09668	CATH	3
P07711	CATL1	1
P25774	CATS	1
Q9UBR2	CATZ	3
Q03135	CAV1	6
Q13938	CAYP1	5
P52907	CAZA1	7
P47755	CAZA2	6
Q8WWC4	CB047	1
Q9H9S4	CB39L	4
P08185	CBG	2
P15088	CBPA3	2
Q96IY4	CBPB2	1
O75976	CBPD	1
P16870	CBPE	9
P14384	CBPM	1
Q9Y646	CBPQ	7
P16152	CBR1	11
O75828	CBR3	6
P35520	CBS	2
Q8IUF1	CBWD2	1
Q13185	CBX3	4
P45973	CBX5	3
Q96CT7	CC124	3
Q9NV96	CC50A	4
Q8IX12	CCAR1	2
Q8N163	CCAR2	5
Q96A33	CCD47	8
Q8IVM0	CCD50	1
Q96ER9	CCD51	2
Q4VC31	CCD58	4
Q9H6F5	CCD86	2
Q16204	CCDC6	1
O14618	CCS	1
Q9NWY4	CD027	1
Q6YHK3	CD109	1
O75794	CD123	1
P08571	CD14	3
P48509	CD151	1
Q13740	CD166	5
Q8N6Q3	CD177	7
Q5ZPR3	CD276	3
Q9Y5K6	CD2AP	2
O95400	CD2B2	2
P28906	CD34	1
P28907	CD38	3
P16070	CD44	5
Q08722	CD47	1
P13987	CD59	5
O43866	CD5L	1
P08962	CD63	5
P60033	CD81	8
P27701	CD82	2
P21926	CD9	9
P14209	CD99	1
Q16543	CDC37	6
P60953	CDC42	8
Q99459	CDC5L	1
Q6P1J9	CDC73	2
O14735	CDIPT	1
Q00535	CDK5	1
P50750	CDK9	1
O14519	CDKA1	1
Q9UKY7	CDV3	2
A6NDU8	CE051	2
Q03701	CEBPZ	1
Q9BXW7	CECR5	5
Q92879	CELF1	3
Q96G23	CERS2	1
P00450	CERU	14
P41208	CETN2	2
P00751	CFAB	13
P08603	CFAH	13
P05156	CFAI	8
Q96HJ9	CG055	2
Q9UFW8	CGBP1	1
Q9H7E9	CH033	1
Q6P1X6	CH082	2
P61604	CH10	10
P10809	CH60	14
Q9Y6H1	CHCH2	5
Q9BSY4	CHCH5	1
Q12873	CHD3	1
Q14839	CHD4	4
Q8NE62	CHDH	2
Q8IWX8	CHERP	1
Q9UNE7	CHIP	1
Q9HD42	CHM1A	1
O43633	CHM2A	2
Q9BY43	CHM4A	1
Q9H444	CHM4B	3
Q9NZZ3	CHMP5	2
Q8WUX9	CHMP7	1
Q99653	CHP1	1
Q9UHD1	CHRD1	1
Q9Y2V2	CHSP1	1
Q9Y3Y2	CHTOP	3
Q5T6V5	CI064	2
O76071	CIAO1	1
Q99828	CIB1	2
Q9P2M7	CING	1
Q14011	CIRBP	4
Q9NZ45	CISD1	3
Q8N5K1	CISD2	2
P0C7P0	CISD3	1
O75390	CISY	10
Q9H0W9	CK054	4
Q9H3H3	CK068	1
E9PRG8	CK098	1
Q96JB5	CK5P3	2
Q07065	CKAP4	14
Q14008	CKAP5	5
P61024	CKS1	2
P33552	CKS2	1
Q96C57	CL043	2
P09496	CLCA	1
P09497	CLCB	1
O15551	CLD3	2
Q00610	CLH1	15
O00299	CLIC1	11
Q9Y696	CLIC4	5
P30622	CLIP1	1
O75503	CLN5	1
Q9H078	CLPB	1
Q16740	CLPP	6
O76031	CLPX	3
O75153	CLU	1
P10909	CLUS	12
P23946	CMA1	2
Q96DG6	CMBL	5
O75746	CMC1	4
Q9UJS0	CMC2	7
P10645	CMGA	5
Q86VU5	CMTD1	1
Q9Y224	CN166	7
P09543	CN37	7
P62633	CNBP	5
Q15021	CND1	3
Q15003	CND2	1
Q9BPX3	CND3	2
Q96KP4	CNDP2	15
Q9P003	CNIH4	1
P51911	CNN1	14
Q99439	CNN2	3
Q15417	CNN3	6
Q9UKZ1	CNO11	1
A5YKK6	CNOT1	2
Q9Y2B0	CNPY2	6
Q9BT09	CNPY3	1
Q8N129	CNPY4	2
Q12860	CNTN1	6
P02452	CO1A1	15
P08123	CO1A2	15
P06681	CO2	3
P01024	CO3	15
P02461	CO3A1	15
P0C0L4	CO4A	5
P02462	CO4A1	3
P08572	CO4A2	6
P0C0L5	CO4B	2
P01031	CO5	5
P05997	CO5A2	5
P13671	CO6	3
P12109	CO6A1	14
P12110	CO6A2	12
P12111	CO6A3	15
P10643	CO7	6
P07357	CO8A	4
P07358	CO8B	2
P07360	CO8G	4
P02748	CO9	6
Q9NYJ1	COA4	3
Q5JTJ3	COA6	1
Q96BR5	COA7	1
Q13057	COASY	7
Q53SF7	COBL1	2
Q99715	COCA1	7
Q05707	COEA1	15
P23528	COF1	13
Q9Y281	COF2	5
P39059	COFA1	3
Q8WTW3	COG1	1
Q14746	COG2	2
Q96JB2	COG3	1
Q9H9E3	COG4	1
Q96MW5	COG8	3
P39060	COIA1	6
Q5KU26	COL12	1
Q8N668	COMD1	1
Q9UBI1	COMD3	1
Q7Z4G1	COMD6	1
Q9P000	COMD9	1
Q9Y6G5	COMDA	1
P21964	COMT	12
P53621	COPA	12
P53618	COPB	11
P35606	COPB2	10
P48444	COPD	11
O14579	COPE	6
Q9Y678	COPG1	13
Q9UBF2	COPG2	2
P61923	COPZ1	7
Q9NZJ6	COQ3	1
O75208	COQ9	1
P31146	COR1A	5
Q9BR76	COR1B	10
Q9ULV4	COR1C	4
Q14019	COTL1	1
P00403	COX2	5
Q5RI15	COX20	2
P13073	COX41	3
P20674	COX5A	9
P10606	COX5B	6
P09669	COX6C	2
Q7Z7K0	COXM1	3
Q7Z3J2	CP062	1
Q6UW02	CP20A	2
Q16850	CP51A	1
Q99829	CPNE1	6
O75131	CPNE3	9
P04632	CPNS1	13
Q9BRF8	CPPED	1
Q9P2I0	CPSF2	1
O43809	CPSF5	6
Q16630	CPSF6	6
Q8N684	CPSF7	3
P31327	CPSM	5
P50416	CPT1A	4
P23786	CPT2	5
Q68DL7	CR063	1
P16220	CREB1	1
Q96HD1	CREL1	1
P50238	CRIP1	1
P52943	CRIP2	6
P46108	CRK	3
P46109	CRKL	3
Q9H336	CRLD1	2
Q9H0B8	CRLD2	1
Q9BZJ0	CRNL1	1
Q9BUF7	CRUM3	1
P02511	CRYAB	5
Q9Y2S2	CRYL1	5
Q14894	CRYM	6
Q9NUL5	CS066	1
O75534	CSDE1	9
P41240	CSK	1
P68400	CSK21	2
P67870	CSK2B	3
O14936	CSKP	1
Q13098	CSN1	3
P61201	CSN2	6
Q9UNS2	CSN3	5
Q9BT78	CSN4	8
Q92905	CSN5	5
Q7L5N1	CSN6	4
Q9UBW8	CSN7A	5
Q9H9Q2	CSN7B	1
Q99627	CSN8	4
P13611	CSPG2	8
P21291	CSRP1	13
Q16527	CSRP2	5
P33240	CSTF2	3
Q9GZN8	CT027	1
Q8WYA6	CTBL1	2
Q13363	CTBP1	5
P56545	CTBP2	3
P49711	CTCF	1
P0CG12	CTF8A	1
O15320	CTGE5	2
Q8WWI5	CTL1	2
Q8IWA5	CTL2	1
Q53GD3	CTL4	4
P35221	CTNA1	15
P35222	CTNB1	11
O60716	CTND1	11
Q13616	CUL1	1
Q13617	CUL2	2
Q13618	CUL3	2
Q13619	CUL4A	4
Q13620	CUL4B	5
Q93034	CUL5	2
O60888	CUTA	2
P14854	CX6B1	4
P14406	CX7A2	3
P08574	CY1	7
P49447	CY561	2
P00156	CYB	1
P00167	CYB5	4
O43169	CYB5B	3
Q9HB71	CYBP	8
P99999	CYC	7
Q7L576	CYFP1	9
P04080	CYTB	6
P01034	CYTC	2
Q9H1C7	CYTM1	1
Q86Y56	DAAF5	1
P61803	DAD1	2
Q14118	DAG1	4
P51397	DAP1	1
Q96EP5	DAZP1	3
Q9NR28	DBLOH	5
Q9UJU6	DBNL	6
Q13409	DC1I2	3
Q9Y6G9	DC1L1	1
O43237	DC1L2	1
Q8WVC6	DCAKD	1
P81605	DCD	1
P27707	DCK	1
Q96GG9	DCNL1	3
Q9BTE7	DCNL5	1
Q9NPI6	DCP1A	1
Q96C86	DCPS	6
Q14203	DCTN1	4
Q13561	DCTN2	8
O75935	DCTN3	2
Q9UJW0	DCTN4	1
Q9BTE1	DCTN5	1
Q9H773	DCTP1	1
P06132	DCUP	2
Q7Z4W1	DCXR	12
Q9NUU7	DD19A	1
O94760	DDAH1	10
O95865	DDAH2	4
Q16531	DDB1	8
Q5TDH0	DDI2	1
Q96HY6	DDRGK	5
Q92499	DDX1	10
Q92841	DDX17	11
Q9NR30	DDX21	4
Q9GZR7	DDX24	1
Q96GQ7	DDX27	1
O00571	DDX3X	2
Q86XP3	DDX42	4
Q7L014	DDX46	3
Q9H0S4	DDX47	1
P17844	DDX5	12
Q8TDD1	DDX54	1
P26196	DDX6	7
Q16698	DECR	6
Q9NUI1	DECR2	3
P59666	DEF3	1
Q9HBH1	DEFM	1
P35659	DEK	5
Q8IWF6	DEN6A	1
O43583	DENR	3
Q9Y315	DEOC	2
Q9BUN8	DERL1	1
Q07507	DERM	10
P17661	DESM	15
P15924	DESP	2
P60981	DEST	11
O00273	DFFA	3
Q8NBQ5	DHB11	2
Q53GQ0	DHB12	5
P51659	DHB4	15
Q92506	DHB8	3
Q15392	DHC24	1
Q9UBM7	DHCR7	3
P00367	DHE3	14
P09417	DHPR	7
Q13268	DHRS2	1
Q9BTZ2	DHRS4	2
Q9Y394	DHRS7	14
Q00796	DHSO	15
O43143	DHX15	5
O60231	DHX16	1
Q7L2E3	DHX30	2
Q9H2U1	DHX36	5
Q8IX18	DHX40	1
Q14562	DHX8	2
Q08211	DHX9	11
Q01459	DIAC	3
O60610	DIAP1	5
Q9UBX3	DIC	5
Q9BTC0	DIDO1	1
Q9P265	DIP2B	1
Q9UBS4	DJB11	5
Q9NXW2	DJB12	2
Q9NVH1	DJC11	2
O75165	DJC13	3
Q9NVM6	DJC17	1
O60832	DKC1	3
P09622	DLDH	14
Q9NP97	DLRB1	4
P31689	DNJA1	4
O60884	DNJA2	4
P25685	DNJB1	4
O75190	DNJB6	1
Q9H3Z4	DNJC5	5
Q99615	DNJC7	1
O75937	DNJC8	8
Q8WXX5	DNJC9	2
P18858	DNLI1	1
P49916	DNLI3	2
O00429	DNM1L	8
P26358	DNMT1	3
Q9ULA0	DNPEP	9
O43598	DNPH1	7
O00115	DNS2A	2
Q14185	DOCK1	1
Q96N67	DOCK7	2
Q9UPQ8	DOLK	1
Q9Y3R5	DOP2	3
P30046	DOPD	9
Q9UKG1	DP13A	1
Q8NEU8	DP13B	2
P20036	DPA1	1
Q9BVM2	DPCD	1
O60762	DPM1	2
Q9P2X0	DPM3	1
Q9UHL4	DPP2	11
Q9NY33	DPP3	7
P27487	DPP4	15
Q9C005	DPY30	1
Q14194	DPYL1	1
Q16555	DPYL2	13
Q14195	DPYL3	14
P01903	DRA	4
Q16643	DREB	2
Q9Y295	DRG1	2
P55039	DRG2	4
Q6IAN0	DRS7B	3
Q14126	DSG2	5
P55265	DSRAD	6
Q8TEA8	DTD1	1
Q6P1R4	DUS1L	1
Q9BVJ7	DUS23	1
P51452	DUS3	6
P33316	DUT	5
O00148	DX39A	2
Q13838	DX39B	8
Q14204	DYHC1	12
P63167	DYL1	1
Q96FJ2	DYL2	3
P63172	DYLT1	2
P51808	DYLT3	1
P50570	DYN2	7
P00374	DYR	1
P19525	E2AK2	4
O43491	E41L2	5
Q99848	EBP2	1
Q13011	ECH1	12
P40939	ECHA	15
P55084	ECHB	10
Q9NTX5	ECHD1	2
Q86YB7	ECHD2	2
P30084	ECHM	11
Q08426	ECHP	2
P42126	ECI1	8
O75521	ECI2	5
Q5VYK3	ECM29	7
P12724	ECP	1
Q6P2E9	EDC4	1
O60869	EDF1	4
Q15075	EEA1	10
P68104	EF1A1	7
Q05639	EF1A2	7
P24534	EF1B	6
P29692	EF1D	11
P26641	EF1G	10
P13639	EF2	14
Q96RP9	EFGM	6
Q96C19	EFHD2	5
P98172	EFNB1	1
P43897	EFTS	4
P49411	EFTU	14
P17813	EGLN	1
Q9H4M9	EHD1	9
Q9NZN4	EHD2	15
Q9NZN3	EHD3	1
Q9H223	EHD4	4
Q9H9B1	EHMT1	1
Q14232	EI2BA	4
Q13144	EI2BE	1
P41567	EIF1	7
Q9BY44	EIF2A	1
Q14152	EIF3A	8
P55884	EIF3B	7
O15371	EIF3D	2
P60228	EIF3E	11
O00303	EIF3F	11
O75821	EIF3G	2
O15372	EIF3H	3
Q13347	EIF3I	4
O75822	EIF3J	1
Q9UBQ5	EIF3K	4
Q9Y262	EIF3L	7
Q7L2H7	EIF3M	6
B5ME19	EIFCL	8
Q15717	ELAV1	8
P15502	ELN	2
Q15370	ELOB	3
Q15369	ELOC	3
Q9BW60	ELOV1	4
Q9NYP7	ELOV5	1
Q9H9T3	ELP3	1
O95834	EMAL2	4
Q32P44	EMAL3	1
Q9HC35	EMAL4	2
Q8N766	EMC1	4
Q5UCC4	EMC10	1
Q15006	EMC2	5
Q9P0I2	EMC3	1
Q9NPA0	EMC7	2
P50402	EMD	3
Q9Y6C2	EMIL1	6
Q8N8S7	ENAH	4
O94919	ENDD1	11
P06733	ENOA	15
P13929	ENOB	4
P09104	ENOG	11
Q9UHY7	ENOPH	4
P14625	ENPL	14
Q9Y6X5	ENPP4	1
Q6UWR7	ENPP6	1
P49961	ENTP1	3
O75356	ENTP5	2
Q9NPA8	ENY2	2
Q9UBC2	EP15R	1
P16422	EPCAM	5
Q9UM22	EPDR1	2
P58107	EPIPL	1
Q9Y6I3	EPN1	2
O95208	EPN2	1
Q14677	EPN4	3
Q9NZ08	ERAP1	4
Q6P179	ERAP2	1
P07992	ERCC1	1
P62495	ERF1	8
P15170	ERF3A	1
O76062	ERG24	1
P48449	ERG7	3
Q969X5	ERGI1	5
Q9Y282	ERGI3	1
P84090	ERH	6
O94905	ERLN2	6
Q7Z2K6	ERMP1	1
Q96HE7	ERO1A	5
P30040	ERP29	6
Q9BS26	ERP44	4
P30042	ES1	3
Q9H6S3	ES8L2	2
P23141	EST1	14
P10768	ESTD	13
Q9BSJ8	ESYT1	11
P13804	ETFA	14
P38117	ETFB	11
Q16134	ETFD	2
O95571	ETHE1	4
Q9NVM1	EVA1B	1
Q01844	EWS	10
Q9NVH0	EXD2	1
Q96KP1	EXOC2	3
Q96A65	EXOC4	1
Q9Y3B2	EXOS1	1
Q13868	EXOS2	3
Q9NPD3	EXOS4	1
Q5RKV6	EXOS6	1
Q15024	EXOS7	2
Q01780	EXOSX	1
P15311	EZRI	11
Q9H098	F107B	1
P50502	F10A1	8
Q9NRY5	F1142	2
Q9NZB2	F120A	5
Q86VR2	F134C	1
Q96C01	F136A	2
P00488	F13A	2
Q96A26	F162A	5
Q9Y6X4	F169A	1
P09467	F16P1	9
Q9GZU8	F192A	1
Q9BRX8	F213A	4
Q658Y4	F91A1	1
P00742	FA10	1
Q641Q2	FA21A	2
Q9NUQ9	FA49B	4
Q14320	FA50A	2
P00740	FA9	2
Q8NCA5	FA98A	1
Q52LJ0	FA98B	6
P16930	FAAA	4
O00519	FAAH1	1
Q01469	FABP5	13
P05413	FABPH	9
Q9BXW9	FACD2	1
O75844	FACE1	7
Q8WVX9	FACR1	2
O95864	FADS2	2
Q96CS3	FAF2	8
Q6P587	FAHD1	1
Q92520	FAM3C	3
Q96BQ1	FAM3D	2
P49327	FAS	15
Q8WUP2	FBLI1	2
P23142	FBLN1	15
Q12805	FBLN3	9
Q9UBX5	FBLN5	5
P35555	FBN1	14
P22087	FBRL	8
Q9UK22	FBX2	1
Q8NEZ5	FBX22	1
P08637	FCG3A	1
Q13630	FCL	4
P37268	FDFT	3
P39748	FEN1	3
Q96AC1	FERM2	14
P02765	FETUA	10
P49789	FHIT	1
Q13642	FHL1	13
Q03591	FHR1	1
P02671	FIBA	12
P02675	FIBB	15
P02679	FIBG	13
P02751	FINC	5
Q6UN15	FIP1	1
Q9Y3D6	FIS1	3
Q96AY3	FKB10	6
Q9NYL4	FKB11	3
P62942	FKB1A	5
P26885	FKBP2	2
Q00688	FKBP3	5
Q02790	FKBP4	9
Q13451	FKBP5	6
Q14318	FKBP8	5
Q13045	FLII	8
P21333	FLNA	15
O75369	FLNB	13
Q14315	FLNC	14
O75955	FLOT1	6
Q14254	FLOT2	2
Q06828	FMOD	2
Q06787	FMR1	2
Q9H479	FN3K	2
Q96RU3	FNBP1	1
P49354	FNTA	5
Q04609	FOLH1	15
P55317	FOXA1	2
P14324	FPPS	2
Q9P2B2	FPRP	7
Q9BZ01	FRG1B	1
P02794	FRIH	5
P02792	FRIL	5
Q16658	FSCN1	8
Q12841	FSTL1	2
Q9C0B1	FTO	4
Q96AE4	FUBP1	12
Q92945	FUBP2	15
Q96I24	FUBP3	5
P04066	FUCO	4
Q9BTY2	FUCO2	2
P07954	FUMH	11
Q9BWH2	FUND2	2
P35637	FUS	5
Q96CP2	FWCH2	2
P51114	FXR1	5
P51116	FXR2	2
Q14802	FXYD3	1
Q9BQS8	FYCO1	1
Q13283	G3BP1	5
Q9UN86	G3BP2	2
P04406	G3P	14
O14556	G3PT	1
P11413	G6PD	7
O95479	G6PE	1
P06744	G6PI	14
P80404	GABT	13
O14976	GAK	4
Q14376	GALE	1
Q96C23	GALM	1
P07902	GALT	1
Q10471	GALT2	2
Q14435	GALT3	1
Q86SF2	GALT7	7
Q14353	GAMT	2
Q14697	GANAB	11
Q14C86	GAPD1	2
Q9H4G4	GAPR1	5
Q9NY12	GAR1	1
P62873	GBB1	8
P62879	GBB2	6
Q9HAV0	GBB4	1
Q92538	GBF1	2
Q9UBI6	GBG12	2
P59768	GBG2	4
P50150	GBG4	3
P63218	GBG5	1
O60262	GBG7	1
P63244	GBLP	9
O95166	GBRAP	1
P60520	GBRL2	1
Q8IWJ2	GCC2	1
Q92947	GCDH	3
Q92616	GCN1L	9
Q9BSJ2	GCP2	1
Q9H3P7	GCP60	6
P23434	GCSH	3
Q8TB36	GDAP1	1
P35573	GDE	2
Q99988	GDF15	11
P31150	GDIA	13
P50395	GDIB	13
P52565	GDIR1	10
P52566	GDIR2	2
Q8N9F7	GDPD1	1
P52306	GDS1	1
P06396	GELS	14
Q8TEQ6	GEMI5	1
Q9NWZ8	GEMI8	1
Q06210	GFPT1	8
Q9UJY5	GGA1	1
O75223	GGCT	6
Q92820	GGH	1
P19440	GGT1	9
P36269	GGT5	6
Q8N2G8	GHDC	1
Q9H7M9	GI24	1
P13284	GILT	1
O14908	GIPC1	2
P04062	GLCM	2
Q9Y223	GLCNE	2
Q04446	GLGB	3
Q92990	GLMN	1
P15104	GLNA	1
Q16775	GLO2	3
Q9HC38	GLOD4	6
Q9H4A5	GLP3L	1
P35754	GLRX1	2
O76003	GLRX3	6
Q86SX6	GLRX5	3
O94925	GLSK	1
P14314	GLU2B	12
P34896	GLYC	2
P46976	GLYG	5
Q969I3	GLYL1	1
P34897	GLYM	9
Q49A26	GLYR1	2
O60547	GMDS	5
Q9UKD1	GMEB2	1
P60983	GMFB	1
Q96IJ6	GMPPA	3
Q9Y5P6	GMPPB	4
P36959	GMPR1	7
Q9P2T1	GMPR2	2
Q96EK6	GNA1	4
P29992	GNA11	3
Q14344	GNA13	2
P63096	GNAI1	2
P04899	GNAI2	8
P08754	GNAI3	4
P09471	GNAO	1
P50148	GNAQ	3
P63092	GNAS2	5
Q14749	GNMT	8
P46926	GNPI1	2
P15586	GNS	4
Q08379	GOGA2	1
Q08378	GOGA3	1
Q8TBA6	GOGA5	4
Q14789	GOGB1	4
O00461	GOLI4	2
Q8NBJ4	GOLM1	6
Q9H4A6	GOLP3	4
Q9H8Y8	GORS2	4
O95249	GOSR1	2
O14653	GOSR2	1
Q96PE1	GP124	1
Q9Y625	GPC6	2
Q8N335	GPD1L	4
P43304	GPDM	8
P0CG08	GPHRB	1
Q14956	GPNMB	1
P07203	GPX1	4
P22352	GPX3	2
P36969	GPX4	1
P28676	GRAN	1
Q13322	GRB10	1
P62993	GRB2	4
Q6ISB3	GRHL2	2
Q9UBQ7	GRHPR	8
P28799	GRN	6
P38646	GRP75	15
P11021	GRP78	15
Q9HAV7	GRPE1	3
Q12849	GRSF1	1
Q9BQ67	GRWD1	1
P48507	GSH0	2
P48506	GSH1	1
P48637	GSHB	12
P00390	GSHR	14
P49841	GSK3B	1
Q92896	GSLG1	8
P0CG29	GST2	3
P09210	GSTA2	2
Q9Y2Q3	GSTK1	2
P09488	GSTM1	3
P28161	GSTM2	5
P21266	GSTM3	10
P78417	GSTO1	5
P09211	GSTP1	15
P30711	GSTT1	7
P78347	GTF2I	8
O00178	GTPB1	1
A4D1E9	GTPBA	2
P11166	GTR1	1
P22732	GTR5	3
P49915	GUAA	6
P13807	GYS1	2
P07305	H10	10
P16403	H12	6
P16402	H13	2
P10412	H14	5
P16401	H15	10
O14756	H17B6	3
Q92522	H1X	2
Q8IUE6	H2A2B	3
Q16777	H2A2C	2
Q7L7L0	H2A3	2
Q71UI9	H2AV	1
O75367	H2AY	2
Q93079	H2B1H	1
Q8N257	H2B3B	1
P68431	H31	1
Q71DI3	H32	2
P84243	H33	1
P62805	H4	12
Q9P035	HACD3	5
Q9UJ83	HACL1	1
Q13442	HAP28	4
O14929	HAT1	2
P69905	HBA	13
P68871	HBB	14
P02042	HBD	12
P69891	HBG1	6
Q99714	HCD2	12
Q16836	HCDH	11
P51610	HCFC1	7
P14317	HCLS1	2
Q92769	HDAC2	1
Q7Z4H3	HDDC2	5
P51858	HDGF	9
Q7Z4V5	HDGR2	3
Q9Y3E1	HDGR3	2
Q08623	HDHD1	3
Q9NRV9	HEBP1	1
Q9Y5Z4	HEBP2	5
Q5T447	HECD3	1
P13716	HEM2	5
P08397	HEM3	2
P36551	HEM6	1
P22830	HEMH	5
P02790	HEMO	13
P05546	HEP2	3
P06865	HEXA	4
P07686	HEXB	14
P04233	HG2A	3
Q93099	HGD	9
O14964	HGS	1
Q6NVY1	HIBCH	6
Q8IV36	HID1	3
Q53FT3	HIKES	1
P49773	HINT1	6
Q9BX68	HINT2	5
Q9NQE9	HINT3	1
O75146	HIP1R	1
Q8TCT9	HM13	2
Q01581	HMCS1	1
P54868	HMCS2	11
P17096	HMGA1	1
P09429	HMGB1	13
P26583	HMGB2	5
O15347	HMGB3	4
P35914	HMGCL	7
P05114	HMGN1	1
P05204	HMGN2	6
O00479	HMGN4	2
P82970	HMGN5	1
P30519	HMOX2	2
Q9UK76	HN1	6
Q9H910	HN1L	3
P50135	HNMT	2
B2RXH8	HNRC2	1
O14979	HNRDL	3
P31943	HNRH1	10
P55795	HNRH2	6
P31942	HNRH3	3
Q9BUJ2	HNRL1	8
Q1KMD3	HNRL2	7
P07910	HNRPC	6
Q14103	HNRPD	14
P52597	HNRPF	13
P61978	HNRPK	14
P14866	HNRPL	8
P52272	HNRPM	13
O60506	HNRPQ	7
O43390	HNRPR	7
Q00839	HNRPU	13
Q86YM7	HOME1	1
Q9UJC3	HOOK1	1
Q86VS8	HOOK3	1
Q5SSJ5	HP1B3	8
Q9NZL4	HPBP1	2
P37235	HPCL1	2
P00492	HPRT	5
P00738	HPT	15
P00739	HPTR	4
P04196	HRG	6
Q92598	HS105	8
P0DMV9	HS71B	14
O95757	HS74L	3
P07900	HS90A	15
P08238	HS90B	15
Q6YN16	HSDL2	7
Q00613	HSF1	1
P34932	HSP74	13
P11142	HSP7C	15
Q0VDF9	HSP7E	1
P04792	HSPB1	13
O14558	HSPB6	12
Q9UBY9	HSPB7	5
Q9P2D3	HTR5B	1
Q7Z6Z7	HUWE1	7
P01742	HV101	1
P23083	HV103	3
P01760	HV105	2
P06331	HV209	5
P01763	HV302	1
P01764	HV303	14
P01770	HV309	1
P01772	HV311	3
P01773	HV312	2
P01779	HV318	4
P01780	HV319	3
P01781	HV320	3
Q96D96	HVCN1	1
P19367	HXK1	14
P07099	HYEP	8
P34913	HYES	13
Q5T013	HYI	2
Q9Y4L1	HYOU1	11
Q9NX55	HYPK	1
Q9H1B7	I2BPL	3
Q2TAA2	IAH1	2
P18065	IBP2	1
P24593	IBP5	3
Q16270	IBP7	3
P05155	IC1	9
P20810	ICAL	10
P05362	ICAM1	1
P54105	ICLN	1
Q14197	ICT1	1
P14735	IDE	1
P50213	IDH3A	6
O43837	IDH3B	3
P51553	IDH3G	3
O75874	IDHC	12
P48735	IDHP	15
Q13907	IDI1	3
P47813	IF1AX	3
P05198	IF2A	9
P20042	IF2B	5
Q9Y6M1	IF2B2	1
O00425	IF2B3	1
P41091	IF2G	11
O60841	IF2P	4
P60842	IF4A1	13
Q14240	IF4A2	6
P38919	IF4A3	8
P23588	IF4B	4
P06730	IF4E	2
Q04637	IF4G1	9
P78344	IF4G2	5
Q15056	IF4H	10
P55010	IF5	3
P63241	IF5A1	12
P56537	IF6	11
P13164	IFM1	1
Q9BW83	IFT27	1
P78318	IGBP1	1
P01876	IGHA1	12
P01877	IGHA2	6
P01880	IGHD	1
P01857	IGHG1	11
P01859	IGHG2	12
P01860	IGHG3	3
P01861	IGHG4	4
P01871	IGHM	4
P01591	IGJ	4
P01834	IGKC	13
B9A064	IGLL5	1
Q969P0	IGSF8	1
O14920	IKKB	1
P30740	ILEU	3
Q12905	ILF2	12
Q12906	ILF3	11
Q13418	ILK	7
Q9H0C8	ILKAP	1
A1L0T0	ILVBL	7
P52292	IMA1	6
O00629	IMA3	4
O00505	IMA4	3
O60684	IMA7	2
Q14974	IMB1	14
P20839	IMDH1	2
P12268	IMDH2	11
P29218	IMPA1	1
Q9NX62	IMPA3	1
Q9NPH2	INO1	2
Q8N201	INT1	1
Q68E01	INT3	2
Q9Y2B9	IPKG	1
Q8TEX9	IPO4	5
O00410	IPO5	14
O95373	IPO7	10
Q96P70	IPO9	7
P05154	IPSP	2
Q15181	IPYR	10
Q9H2U2	IPYR2	10
P46940	IQGA1	14
Q13576	IQGA2	15
Q9Y5U9	IR3IP	1
Q86U28	ISCA2	2
P05161	ISG15	1
Q96CN7	ISOC1	4
Q96AB3	ISOC2	11
P56199	ITA1	13
P17301	ITA2	1
P26006	ITA3	2
P08648	ITA5	9
P23229	ITA6	1
Q13683	ITA7	5
P06756	ITAV	2
P05556	ITB1	14
P05107	ITB2	2
P16144	ITB4	1
P19827	ITIH1	10
P19823	ITIH2	9
Q14624	ITIH4	9
Q9BY32	ITPA	2
P26440	IVD	9
Q8N5M9	JAGN1	1
Q9Y624	JAM1	2
O60271	JIP4	1
Q15397	K0020	2
Q9ULL0	K1210	4
Q6UXG2	K1324	7
Q9P260	K1468	2
P13645	K1C10	12
P02533	K1C14	2
P08779	K1C16	5
Q04695	K1C17	1
P05783	K1C18	13
P08727	K1C19	11
P35527	K1C9	11
Q8IYS2	K2013	2
P35908	K22E	11
P04264	K2C1	14
P13647	K2C5	5
P48668	K2C6C	1
P08729	K2C7	9
P05787	K2C8	12
Q8IZA0	K319L	2
P00568	KAD1	6
P54819	KAD2	13
Q9UIJ7	KAD3	2
P27144	KAD4	2
P29622	KAIN	2
Q63ZY3	KANK2	5
P10644	KAP0	4
P13861	KAP2	12
P31323	KAP3	1
P17612	KAPCA	1
P22694	KAPCB	1
Q6YP21	KAT3	1
O95251	KAT7	1
Q96EK5	KBP	1
P48729	KC1A	2
Q14012	KCC1A	2
Q13557	KCC2D	2
Q13555	KCC2G	1
Q96CX2	KCD12	6
Q9P0J7	KCMF1	2
O15554	KCNN4	1
P12277	KCRB	15
P06732	KCRM	1
P12532	KCRU	6
P30085	KCY	11
Q9ULH0	KDIS	1
O60341	KDM1A	1
Q16774	KGUA	2
Q07666	KHDR1	4
Q7Z4S6	KI21A	2
O00139	KIF2A	2
O60282	KIF5C	1
Q03426	KIME	1
P33176	KINH	10
Q8TBQ9	KISHA	1
Q07866	KLC1	1
Q9UBX7	KLK11	5
P20151	KLK2	6
P07288	KLK3	15
P03952	KLKB1	2
P01042	KNG1	12
P17252	KPCA	2
Q05655	KPCD	4
Q15139	KPCD1	4
Q14558	KPRA	4
O60256	KPRB	2
P14618	KPYM	15
P51812	KS6A3	1
Q9HA64	KT3K	1
P23919	KTHY	2
Q86UP2	KTN1	8
P01593	KV101	1
P01598	KV106	5
P01599	KV107	1
P01601	KV109	4
P01609	KV117	1
P01611	KV119	2
P01612	KV120	2
P01613	KV121	5
P04430	KV122	4
P01614	KV201	1
P01615	KV202	1
P06309	KV205	1
P06310	KV206	1
P01623	KV305	12
P04207	KV308	3
P04433	KV309	1
P06314	KV404	4
Q9H9P8	L2HDH	4
P05455	LA	8
P0CG05	LAC2	3
Q53H82	LACB2	3
O00515	LAD1	4
Q14657	LAGE3	1
Q16363	LAMA4	3
O15230	LAMA5	3
P07942	LAMB1	4
P55268	LAMB2	11
P11047	LAMC1	15
P11279	LAMP1	3
P13473	LAMP2	4
O43813	LANC1	4
Q9NS86	LANC2	1
P42166	LAP2A	2
P42167	LAP2B	4
Q92615	LAR4B	1
Q6PKG0	LARP1	3
Q71RC2	LARP4	1
Q14847	LASP1	10
Q01650	LAT1	2
P18428	LBP	4
Q14739	LBR	3
Q9Y383	LC7L2	3
O95232	LC7L3	5
Q9UIQ6	LCAP	2
O75112	LDB3	10
Q9BYZ2	LDH6B	3
P00338	LDHA	14
P07195	LDHB	12
Q86WU2	LDHD	1
P09382	LEG1	12
P17931	LEG3	3
Q8NC56	LEMD2	2
O95202	LETM1	7
Q969X1	LFG3	1
Q08380	LG3BP	15
Q99538	LGMN	4
Q04760	LGUL	5
Q9H008	LHPP	1
Q9UHB6	LIMA1	2
Q9UPQ0	LIMC1	5
P48059	LIMS1	6
Q7Z4I7	LIMS2	3
Q9NUP9	LIN7C	1
Q8ND30	LIPB2	1
P43034	LIS1	6
P09960	LKHA4	13
P49257	LMAN1	13
Q12907	LMAN2	3
P02545	LMNA	14
P20700	LMNB1	8
Q03252	LMNB2	6
P29536	LMOD1	5
Q9C0E8	LNP	3
P36776	LONM	11
Q86WA8	LONP2	2
Q9UN81	LORF1	1
Q93052	LPP	15
O14494	LPP1	3
O14495	LPP3	1
P42704	LPPRC	12
P50851	LRBA	9
Q8N1G4	LRC47	4
Q8N9N7	LRC57	1
Q96AG4	LRC59	5
Q07954	LRP1	1
Q32MZ4	LRRF1	4
Q9Y608	LRRF2	1
Q8ND56	LS14A	2
Q13449	LSAMP	1
Q9H089	LSG1	2
Q3MHD2	LSM12	2
Q9Y333	LSM2	2
P62310	LSM3	4
Q9Y4Z0	LSM4	2
Q9Y4Y9	LSM5	3
Q9UK45	LSM7	1
O95777	LSM8	3
P33241	LSP1	4
Q86X29	LSR	2
Q14767	LTBP2	1
Q8N2S1	LTBP4	4
Q6IAA8	LTOR1	3
Q9Y2Q5	LTOR2	1
Q9UHA4	LTOR3	2
O43504	LTOR5	2
P51884	LUM	15
P01701	LV103	1
P01703	LV105	1
P04208	LV106	3
P01714	LV301	1
P80748	LV302	6
P01717	LV403	2
O15296	LX15B	12
Q9BS40	LXN	3
P10253	LYAG	15
Q9NX58	LYAR	1
O75608	LYPA1	3
Q5VWZ2	LYPL1	5
Q86UE4	LYRIC	9
Q5U5X0	LYRM7	2
P61626	LYSC	4
Q02978	M2OM	9
O00754	MA2B1	9
Q9Y2E5	MA2B2	4
Q3KQU3	MA7D1	1
O43708	MAAI	2
Q9BQ69	MACD1	2
Q9UPN3	MACF1	2
P43363	MAGAA	1
Q9UNF1	MAGD2	4
Q969L2	MAL2	1
Q9Y2U8	MAN1	1
O00462	MANBA	3
P55145	MANF	6
P23368	MAOM	6
P48163	MAOX	8
P53582	MAP11	2
P46821	MAP1B	12
Q66K74	MAP1S	2
P50579	MAP2	1
P27816	MAP4	15
Q5VT66	MARC1	3
P29966	MARCS	8
Q15691	MARE1	8
Q7KZI7	MARK2	1
Q9NZL9	MAT2B	3
P43243	MATR3	11
Q7Z434	MAVS	1
P61244	MAX	1
Q9BQG0	MBB1A	5
O95983	MBD3	1
Q9NR56	MBNL1	1
Q6P1A2	MBOA5	3
Q96N66	MBOA7	3
O43324	MCA3	3
O43772	MCAT	1
Q96RQ3	MCCA	3
Q9HCC0	MCCB	15
Q96PE7	MCEE	1
O43148	MCES	1
Q8NI22	MCFD2	4
P49736	MCM2	4
P25205	MCM3	7
P33991	MCM4	1
P33992	MCM5	3
P33993	MCM7	5
Q9BTE3	MCMBP	2
Q9ULC4	MCTS1	4
Q8NE86	MCU	1
Q14676	MDC1	1
P40925	MDHC	15
P40926	MDHM	14
P51608	MECP2	3
Q9BV79	MECR	1
Q9BV36	MELPH	6
O00255	MEN1	1
Q9BQA1	MEP50	2
Q14696	MESD	4
Q8N4P3	MESH1	1
Q9H8H3	MET7A	2
P31153	METK2	5
P55001	MFAP2	1
P55083	MFAP4	7
Q08431	MFGM	1
O95140	MFN2	1
Q14728	MFS10	1
Q9H2D1	MFTC	1
Q86V88	MGDP1	2
P16455	MGMT	1
P61326	MGN	1
Q96A72	MGN2	1
P08493	MGP	1
P10620	MGST1	4
Q99735	MGST2	1
O14880	MGST3	2
Q5JRA6	MIA3	6
Q9NX63	MIC19	4
Q9BUR5	MIC26	1
Q6UXV4	MIC27	2
Q16891	MIC60	11
Q9BRT3	MIEN1	1
P14174	MIF	9
P20774	MIME	11
Q8N183	MIMIT	1
Q99797	MIPEP	1
Q8IXI2	MIRO1	3
Q8IXI1	MIRO2	1
P21741	MK	2
P28482	MK01	6
P27361	MK03	2
P19105	ML12A	4
Q14165	MLEC	4
P40692	MLH1	2
Q9GZQ8	MLP3B	1
Q8IVH4	MMAA	1
Q96EY8	MMAB	1
Q96T76	MMS19	3
Q02252	MMSA	13
Q9BU76	MMTA2	1
P41218	MNDA	1
Q99583	MNT	1
Q9H8S9	MOB1A	1
P26038	MOES	13
Q13724	MOGS	4
P53985	MOT1	1
O15427	MOT4	2
Q6UVY6	MOXD1	1
Q02750	MP2K1	2
P36507	MP2K2	1
P46734	MP2K3	3
P45985	MP2K4	1
P52564	MP2K6	1
O95563	MPC2	2
Q00325	MPCP	13
P34949	MPI	8
Q9NZW5	MPP6	2
Q10713	MPPA	2
O75439	MPPB	6
P20645	MPRD	2
P11717	MPRI	4
O75352	MPU1	2
P39210	MPV17	3
O95297	MPZL1	1
Q9UBG0	MRC2	1
P49959	MRE11	3
Q96AM1	MRGRF	1
P49006	MRP	5
P33527	MRP1	2
O15439	MRP4	3
Q7L0Y3	MRRP1	1
O15091	MRRP3	1
P43246	MSH2	2
Q96DH6	MSI2H	1
P08118	MSMB	6
Q8IXL7	MSRB3	1
P02795	MT2	1
Q13330	MTA1	1
O94776	MTA2	1
Q13126	MTAP	9
P11137	MTAP2	4
Q9Y6C9	MTCH2	8
Q9BV20	MTNA	2
Q96GX9	MTNB	3
Q9BV57	MTND	1
P58546	MTPN	6
Q13505	MTX1	1
O75431	MTX2	5
P43121	MUC18	10
P04220	MUCB	1
P22033	MUTA	4
P20591	MX1	1
P84157	MXRA7	2
Q96S97	MYADM	3
O75592	MYCB2	1
Q99417	MYCBP	3
Q969H8	MYDGF	3
Q9P2K5	MYEF2	1
P02144	MYG	3
Q9HB07	MYG1	2
P35580	MYH10	6
P35749	MYH11	15
Q7Z406	MYH14	2
P35579	MYH9	13
P60660	MYL6	11
P24844	MYL9	9
Q15746	MYLK	15
O00159	MYO1C	10
O94832	MYO1D	2
Q9UM54	MYO6	10
Q9NZM1	MYOF	7
O14974	MYPT1	14
O60237	MYPT2	3
Q8WU39	MZB1	4
Q9BXJ9	NAA15	3
Q9GZZ1	NAA50	2
Q02083	NAAA	1
Q13765	NACA	9
Q96RE7	NACC1	2
Q6IA69	NADE	1
Q58DX5	NADL2	1
P17050	NAGAB	3
Q9UJ70	NAGK	3
Q4G0N4	NAKD2	3
Q9NX02	NALP2	1
P43490	NAMPT	9
P49321	NASP	6
Q9H0A0	NAT10	1
Q9UHQ9	NB5R1	3
Q6BCY4	NB5R2	2
P00387	NB5R3	11
Q14919	NC2A	3
Q01658	NC2B	2
P61601	NCALD	1
P13591	NCAM1	8
O15394	NCAM2	6
Q09161	NCBP1	1
Q9Y2A7	NCKP1	4
Q969V3	NCLN	5
P16435	NCPR	5
O14777	NDC80	1
Q9NXR1	NDE1	1
Q13232	NDK3	2
P15531	NDKA	3
P22392	NDKB	6
Q92597	NDRG1	11
Q9UN36	NDRG2	2
Q9UGV2	NDRG3	5
O43678	NDUA2	2
O00483	NDUA4	2
Q16718	NDUA5	5
O95182	NDUA7	2
P51970	NDUA8	4
Q16795	NDUA9	9
O95299	NDUAA	2
Q86Y39	NDUAB	1
Q9UI09	NDUAC	4
Q9P0J0	NDUAD	4
O75438	NDUB1	1
O95168	NDUB4	1
O43674	NDUB5	1
P17568	NDUB7	2
O95169	NDUB8	1
Q9Y6M9	NDUB9	1
O96000	NDUBA	4
O95298	NDUC2	1
Q9BU61	NDUF3	1
Q5TEU4	NDUF5	1
P28331	NDUS1	12
O75306	NDUS2	5
O75489	NDUS3	5
O43181	NDUS4	1
O43920	NDUS5	3
O75380	NDUS6	3
O75251	NDUS7	2
O00217	NDUS8	4
P49821	NDUV1	9
P19404	NDUV2	4
O76041	NEBL	4
Q15843	NEDD8	1
Q7Z3B1	NEGR1	2
Q8TDX7	NEK7	1
Q8TD19	NEK9	4
Q9H3P2	NELFA	1
Q8WX92	NELFB	1
Q9UMX5	NENF	3
P08473	NEP	15
P48681	NEST	5
Q8NFW8	NEUA	4
Q9BYT8	NEUL	3
Q0ZGT2	NEXN	7
P08651	NFIC	1
Q14938	NFIX	2
P19838	NFKB1	1
Q9UMS0	NFU1	1
P25208	NFYB	3
P80188	NGAL	4
P55769	NH2L1	4
Q8NBF2	NHLC2	3
O14745	NHRF1	5
Q15599	NHRF2	3
Q9BZQ8	NIBAN	6
Q96TA1	NIBL1	8
Q92542	NICA	4
P14543	NID1	6
Q14112	NID2	4
Q9GZT8	NIF3L	1
Q92982	NINJ1	1
Q9BPW8	NIPS1	1
O75323	NIPS2	2
Q86X76	NIT1	1
Q9NQR4	NIT2	5
Q9HAS0	NJMU	1
P22307	NLTP	12
Q9C002	NMES1	2
Q9HBL8	NMRL1	1
P30419	NMT1	3
P40261	NNMT	1
Q8IW45	NNRD	4
Q8NCW5	NNRE	8
Q13423	NNTM	9
Q9Y3T9	NOC2L	1
Q9BVI4	NOC4L	1
Q13823	NOG2	1
O60936	NOL3	2
Q9H6R4	NOL6	2
Q5SY16	NOL9	1
Q14978	NOLC1	2
Q5JPE7	NOMO2	3
Q15233	NONO	11
P46087	NOP2	2
O00567	NOP56	9
Q9Y2X3	NOP58	7
Q86U38	NOP9	1
P55209	NP1L1	9
Q99733	NP1L4	8
O15118	NPC1	2
P61916	NPC2	5
Q8TAT6	NPL4	4
P06748	NPM	12
O75607	NPM3	2
Q6UXI9	NPNT	1
Q9UFN0	NPS3A	6
Q9Y639	NPTN	2
P01303	NPY	2
P15559	NQO1	1
P16083	NQO2	1
Q86WQ0	NR2CA	1
O43847	NRDC	1
O95478	NSA2	2
Q15738	NSDHL	2
P46459	NSF	7
Q9UNZ2	NSF1C	8
Q08J23	NSUN2	4
Q96P11	NSUN5	1
Q8TCD5	NT5C	1
Q5TFE4	NT5D1	3
Q9H857	NT5D2	1
Q86UY8	NT5D3	1
P61970	NTF2	6
Q9BV86	NTM1A	3
Q9BSD7	NTPCR	2
P57740	NU107	4
P49790	NU153	1
O75694	NU155	6
Q12769	NU160	1
Q92621	NU205	7
P35658	NU214	2
Q9Y5Y2	NUBP2	1
Q02818	NUCB1	7
P80303	NUCB2	10
Q9H1E3	NUCKS	2
P19338	NUCL	14
Q9Y266	NUDC	5
Q96RS6	NUDC1	1
Q8WVJ2	NUDC2	2
Q9NZJ9	NUDT4	2
Q9UKK9	NUDT5	6
Q9BW91	NUDT9	2
Q7Z417	NUFP2	2
Q14980	NUMA1	8
Q9UKX7	NUP50	4
Q8NFH5	NUP53	3
Q7Z3B4	NUP54	1
P37198	NUP62	3
Q9BW27	NUP85	3
Q99567	NUP88	3
Q8N1F7	NUP93	8
Q9BVL2	NUPL1	1
O15381	NVL	2
Q6DKJ4	NXN	2
Q8IWE2	NXP20	4
P29728	OAS2	1
Q9Y6K5	OAS3	1
P04181	OAT	2
Q9NX40	OCAD1	4
Q56VL3	OCAD2	3
Q8TAD7	OCC1	1
P11182	ODB2	10
P21953	ODBB	1
Q02218	ODO1	12
P36957	ODO2	9
P10515	ODP2	9
P08559	ODPA	5
P11177	ODPB	10
O00330	ODPX	4
Q9H488	OFUT1	2
O60502	OGA	1
O15294	OGT1	1
Q9NTK5	OLA1	7
Q6UWY5	OLFL1	7
Q9NRN5	OLFL3	7
O60313	OPA1	7
O14841	OPLA	1
Q9UBD5	ORC3	1
Q9P0S3	ORML1	1
Q8N138	ORML3	1
Q9Y3B8	ORN	2
Q9BZF1	OSBL8	2
P22059	OSBP1	6
[truncated: 1,396 more rows]
